# Supplementary material for: Graphene Far-Infrared Therapy Enhances Diabetic Wound Healing Through Potential Mitigation of Oxidative Stress and Inflammation and Regulation of Chemokines and Macrophage Polarization
Source: Int J Mol Sci. 2026 Mar 29;27(7):3101. doi: 10.3390/ijms27073101 (PMC13073909; doi:10.3390/ijms27073101)
Supplement: Supplementary file 1 [file ijms-27-03101-s001.zip]

Archive with 1 entries (1 files):
- ijms-4094279-supplementary.pdf
